# Supplementary material for: Effects of the Synbiotic Formulation EDC-HHA01 on Glucose Regulation in Adults with Type 2 Diabetes and Prediabetes: A Randomized, Placebo-Controlled Study
Source: Microorganisms. 2026 Mar 26;14(4):749. doi: 10.3390/microorganisms14040749 (PMC13118368; doi:10.3390/microorganisms14040749)
Supplement: Supplementary file 1 [file microorganisms-14-00749-s001.zip]

Archive with 1 entries (1 files):
- microorganisms-4106936-supplementary.pdf
